# Supplementary material for: dmrt1 Is Responsible for Androgen-Induced Masculinization in Nile Tilapia
Source: Genes (Basel). 2024 Sep 23;15(9):1238. doi: 10.3390/genes15091238 (PMC11431369; doi:10.3390/genes15091238)
Supplement: Supplementary file 1 [file genes-15-01238-s001.zip]

Archive with 1 entries (1 files):
- genes-3155088-supplementary.pdf
